# Supplementary material for: Mean hydrography on the continental shelf from 26 repeat glider deployments along Southeastern Australia
Source: Sci Data. 2016 Aug 30;3:160070. doi: 10.1038/sdata.2016.70 (PMC5004588; doi:10.1038/sdata.2016.70)
Supplement: Supplementary file 1 [file sdata201670-isa1.zip]

Archive with 3 entries (3 files):
- i_Investigation.txt
- s_study_Schaeffer.txt
- a_assay_Schaeffer.txt
