# Supplementary material for: Mean hydrography on the continental shelf from 26 repeat glider deployments along Southeastern Australia
Source: Sci Data. 2016 Aug 30;3:160070. doi: 10.1038/sdata.2016.70 (PMC5004588; doi:10.1038/sdata.2016.70)
Supplement: Supplementary file 1 [file sdata201670-isa1.zip › i_Investigation.txt]

# Investigation File generated for Scientific Data with Investigation File Authoring Tool version 0.1.0 on 19/07/2016 - This metadata file is CC0
ONTOLOGY SOURCE REFERENCE
Term Source Name	GAZ	ENVO	UO	OBI	ERO	NCIT
Term Source File	http://data.bioontology.org/ontologies/GAZ	http://data.bioontology.org/ontologies/ENVO	http://data.bioontology.org/ontologies/UO	http://data.bioontology.org/ontologies/OBI	http://data.bioontology.org/ontologies/ERO	http://data.bioontology.org/ontologies/NCIT
Term Source Version	$Revision: 1.512 $	releases/2014-09-16	unknown	2014-08-18	2013-08-02	16.03d
Term Source Description	Gazetteer	Environment Ontology	Units of Measurement Ontology	Ontology for Biomedical Investigations	Eagle-I Research Resource Ontology	National Cancer Institute Thesaurus
INVESTIGATION
Investigation Identifier
Investigation Title
Investigation Description
Investigation Submission Date
Investigation Public Release Date
INVESTIGATION PUBLICATIONS
Investigation PubMed ID
Investigation Publication DOI
Investigation Publication Author List
Investigation Publication Title
Investigation Publication Status
Investigation Publication Status Term Accession Number
Investigation Publication Status Term Source REF
INVESTIGATION CONTACTS
Investigation Person Last Name
Investigation Person Mid Initials
Investigation Person First Name
Investigation Person Address
Investigation Person Phone
Investigation Person Fax
Investigation Person Email
Investigation Person Affiliation
Investigation Person Roles
Investigation Person Roles Term Accession Number
Investigation Person Roles Term Source REF
STUDY
Study Identifier	10.1038/sdata.2016.70
Study Title	Mean hydrography on the continental shelf from 26 repeat glider deployments along Southeastern Australia
Study Submission Date	29/12/2015
Study Public Release Date	30/08/2016
Study Description	http://www.nature.com/articles/sdata201670#abstract
Study File Name	s_study_Schaeffer.txt
Comment[Subject Keywords]	//;//
Comment[Manuscript Licence]	CC BY-4.0
Comment[Experimental Metadata Licence]	CC0
Comment[Supplementary Information File Name]	
Comment[Supplementary Information File Type]	x-zip-compressed
Comment[Supplementary Information File URL]	http://www.nature.com/articles/sdata201670#supplementary-information
Comment[Data Repository]	Australian Ocean Data Network
Comment[Data Record Accession]	doi:10.4225/69/573bf404dca24
Comment[Data Record URI]	http://dx.doi.org/10.4225/69/573bf404dca24
STUDY DESIGN DESCRIPTORS
Study Design Type	time series design	observation design	source-based data analysis objective
Study Design Type Term Accession Number	OBI:0500020	OBI:0300311	ERO:0100121
Study Design Type Term Source REF	OBI	OBI	ERO
STUDY PUBLICATIONS
Study PubMed ID	""	""	""	""	""
Study Publication DOI	doi:10.5194/bg-13-1967-2016	doi:10.1002/2014GL062260	doi:10.1002/2014JC010301	doi:10.1029/2011GL050643	doi:10.1016/j.dsr2.2010.10.002
Study Publication Author List	""	""	""	""	""
Study Publication Title	""	""	""	""	""
Study Publication Status	published	published	published	published	published
Study Publication Status Term Accession Number					
Study Publication Status Term Source REF					
STUDY FACTORS
Study Factor Name
Study Factor Type
Study Factor Type Term Accession Number
Study Factor Type Term Source REF
STUDY ASSAYS
Study Assay Measurement Type	hydrographic profiling
Study Assay Measurement Type Term Accession Number	""
Study Assay Measurement Type Term Source REF	""
Study Assay Technology Type	autonomous underwater vehicle
Study Assay Technology Type Term Accession Number	ERO:0001411
Study Assay Technology Type Term Source REF	ERO
Study Assay Technology Platform	""
Study Assay File Name	a_assay_Schaeffer.txt
STUDY PROTOCOLS
Study Protocol Name	Gliders	Glider deployments	Measurements	Quality control and profile adjustments	Gridded mean
Study Protocol Type	Technology	assay	information acquisition	quality control	data transformation
Study Protocol Type Term Accession Number	NCIT:C17187	OBI:0000070	OBI:0600013	ERO:0001219	OBI:0200000
Study Protocol Type Term Source REF	NCIT	OBI	OBI	ERO	OBI
Study Protocol Description					
Study Protocol URI	""	""	""	""	""
Study Protocol Version					
Study Protocol Parameters Name	glider model	start date; end date; depth	number of dives	""	""
Study Protocol Parameters Name Term Accession Number	""	""	""	""	""
Study Protocol Parameters Name Term Source REF	""	""	""	""	""
Study Protocol Components Name	""	""	""	""	""
Study Protocol Components Type	""	""	""	""	""
Study Protocol Components Type Term Accession Number	""	""	""	""	""
Study Protocol Components Type Term Source REF	""	""	""	""	""
STUDY CONTACTS
Study Person Last Name	Schaeffer	Roughan	Austin	Everett	Griffin	Hollings	King	Mantovanelli	Milburn	Pasquer	Pattiaratchi	Robertson	Stanley	Suthers	White
Study Person First Name	Amandine	Moninya	Tim	Jason D.	David	Ben	Edward	Alessandra	Stuart	Benedicte	Charitha	Robin	Dennis	Iain	Dana
Study Person Mid Initials															
Study Person Email	a.schaeffer@unsw.edu.au	""	""	""	""	""	""	""	""	""	""	""	""	""	""
Study Person Phone															
Study Person Fax															
Study Person Address															
Study Person Affiliation	UNSW Australia, Sydney 2052, Australia	UNSW Australia, Sydney 2052, Australia	UNSW Australia, Sydney 2052, Australia	UNSW Australia, Sydney 2052, Australia	CSIRO Oceans and Atmosphere, Hobart 7001, Australia	Australian National Facility for Ocean Gliders, Perth 6009, Australia	CSIRO Oceans and Atmosphere, Hobart 7001, Australia	Australian National Facility for Ocean Gliders, Perth 6009, Australia	UNSW Australia, Sydney 2052, Australia	Australian Ocean Data Network, Hobart 7001, Australia	Australian National Facility for Ocean Gliders, Perth 6009, Australia	UNSW Australia, Sydney 2052, Australia	Australian National Facility for Ocean Gliders, Perth 6009, Australia	UNSW Australia, Sydney 2052, Australia	UNSW Australia, Sydney 2052, Australia
Study Person Roles															
Study Person Roles Term Accession Number															
Study Person Roles Term Source REF															
Comment[Study Person ORCID]															
Comment[Funder]															
Comment[FundRef ID]															
Comment[Funder Term Source REF]															
Comment[Grant Identifier]															
