# Supplementary material for: Mean hydrography on the continental shelf from 26 repeat glider deployments along Southeastern Australia
Source: Sci Data. 2016 Aug 30;3:160070. doi: 10.1038/sdata.2016.70 (PMC5004588; doi:10.1038/sdata.2016.70)
Supplement: Supplementary file 1 [file sdata201670-isa1.zip › s_study_Schaeffer.txt]

Source Name	Characteristics[geographical location]	Term Source REF	Term Accession Number	Characteristics[environment type]	Term Source REF	Term Accession Number	Characteristics[Southernmost latitude]	Unit	Term Source REF	Term Accession Number	Characteristics[Northernmost latitude]	Unit	Term Source REF	Term Accession Number	Characteristics[Westernmost longitude]	Unit	Term Source REF	Term Accession Number	Characteristics[Easternmost longitude]	Unit	Term Source REF	Term Accession Number	Term Accession Number	Protocol REF	Parameter Value[glider model]	Protocol REF	Parameter Value[start date]	Parameter Value[end date]	Parameter Value[depth]	Unit	Term Source REF	Sample Name
Integrated Marine Observing System	East Australian Current	GAZ	GAZ:00000352	marine environment	ENVO	ENVO:01000320	-33.5	degree	UO	UO:0000185	-29.5	degree	UO	UO:0000185	151	degree	UO	UO:0000185	154	degree	UO	UO:0000185	UO:0000008	Gliders	shallow Slocum glider	Glider deployments	20081125	20081127	133	meter	UO	Nemo 1
Integrated Marine Observing System	East Australian Current	GAZ	GAZ:00000352	marine environment	ENVO	ENVO:01000320	-33.5	degree	UO	UO:0000185	-29.5	degree	UO	UO:0000185	151	degree	UO	UO:0000185	154	degree	UO	UO:0000185	UO:0000008	Gliders	shallow Slocum glider	Glider deployments	20090317	20090409	189	meter	UO	Nemo 2
Integrated Marine Observing System	East Australian Current	GAZ	GAZ:00000352	marine environment	ENVO	ENVO:01000320	-33.5	degree	UO	UO:0000185	-29.5	degree	UO	UO:0000185	151	degree	UO	UO:0000185	154	degree	UO	UO:0000185	UO:0000008	Gliders	shallow Slocum glider	Glider deployments	20091002	20091002	166	meter	UO	Nemo 3
Integrated Marine Observing System	East Australian Current	GAZ	GAZ:00000352	marine environment	ENVO	ENVO:01000320	-33.5	degree	UO	UO:0000185	-29.5	degree	UO	UO:0000185	151	degree	UO	UO:0000185	154	degree	UO	UO:0000185	UO:0000008	Gliders	shallow Slocum glider	Glider deployments	20091028	20091113	196	meter	UO	Nemo 4
Integrated Marine Observing System	East Australian Current	GAZ	GAZ:00000352	marine environment	ENVO	ENVO:01000320	-33.5	degree	UO	UO:0000185	-29.5	degree	UO	UO:0000185	151	degree	UO	UO:0000185	154	degree	UO	UO:0000185	UO:0000008	Gliders	shallow Slocum glider	Glider deployments	20100309	20100310	169	meter	UO	Nemo 5
Integrated Marine Observing System	East Australian Current	GAZ	GAZ:00000352	marine environment	ENVO	ENVO:01000320	-33.5	degree	UO	UO:0000185	-29.5	degree	UO	UO:0000185	151	degree	UO	UO:0000185	154	degree	UO	UO:0000185	UO:0000008	Gliders	Seaglider 1kA	Glider deployments	20100809	20100814	104	meter	UO	Dory 2
Integrated Marine Observing System	East Australian Current	GAZ	GAZ:00000352	marine environment	ENVO	ENVO:01000320	-33.5	degree	UO	UO:0000185	-29.5	degree	UO	UO:0000185	151	degree	UO	UO:0000185	154	degree	UO	UO:0000185	UO:0000008	Gliders	shallow Slocum glider	Glider deployments	20100921	20101006	179	meter	UO	Nemo 6
Integrated Marine Observing System	East Australian Current	GAZ	GAZ:00000352	marine environment	ENVO	ENVO:01000320	-33.5	degree	UO	UO:0000185	-29.5	degree	UO	UO:0000185	151	degree	UO	UO:0000185	154	degree	UO	UO:0000185	UO:0000008	Gliders	shallow Slocum glider	Glider deployments	20101126	20101215	96	meter	UO	Nemo 7
Integrated Marine Observing System	East Australian Current	GAZ	GAZ:00000352	marine environment	ENVO	ENVO:01000320	-33.5	degree	UO	UO:0000185	-29.5	degree	UO	UO:0000185	151	degree	UO	UO:0000185	154	degree	UO	UO:0000185	UO:0000008	Gliders	shallow Slocum glider	Glider deployments	20110519	20110607	94	meter	UO	Nemo 8
Integrated Marine Observing System	East Australian Current	GAZ	GAZ:00000352	marine environment	ENVO	ENVO:01000320	-33.5	degree	UO	UO:0000185	-29.5	degree	UO	UO:0000185	151	degree	UO	UO:0000185	154	degree	UO	UO:0000185	UO:0000008	Gliders	shallow Slocum glider	Glider deployments	20110810	20110831	189	meter	UO	Nemo 9
Integrated Marine Observing System	East Australian Current	GAZ	GAZ:00000352	marine environment	ENVO	ENVO:01000320	-33.5	degree	UO	UO:0000185	-29.5	degree	UO	UO:0000185	151	degree	UO	UO:0000185	154	degree	UO	UO:0000185	UO:0000008	Gliders	shallow Slocum glider	Glider deployments	20111112	20111128	111	meter	UO	Nemo 10
Integrated Marine Observing System	East Australian Current	GAZ	GAZ:00000352	marine environment	ENVO	ENVO:01000320	-33.5	degree	UO	UO:0000185	-29.5	degree	UO	UO:0000185	151	degree	UO	UO:0000185	154	degree	UO	UO:0000185	UO:0000008	Gliders	shallow Slocum glider	Glider deployments	20120620	20120711	86	meter	UO	Nemo 12
Integrated Marine Observing System	East Australian Current	GAZ	GAZ:00000352	marine environment	ENVO	ENVO:01000320	-33.5	degree	UO	UO:0000185	-29.5	degree	UO	UO:0000185	151	degree	UO	UO:0000185	154	degree	UO	UO:0000185	UO:0000008	Gliders	shallow Slocum glider	Glider deployments	20120715	20120805	93	meter	UO	Nemo 13
Integrated Marine Observing System	East Australian Current	GAZ	GAZ:00000352	marine environment	ENVO	ENVO:01000320	-33.5	degree	UO	UO:0000185	-29.5	degree	UO	UO:0000185	151	degree	UO	UO:0000185	154	degree	UO	UO:0000185	UO:0000008	Gliders	shallow Slocum glider	Glider deployments	20120904	20120925	108	meter	UO	Nemo 14
Integrated Marine Observing System	East Australian Current	GAZ	GAZ:00000352	marine environment	ENVO	ENVO:01000320	-33.5	degree	UO	UO:0000185	-29.5	degree	UO	UO:0000185	151	degree	UO	UO:0000185	154	degree	UO	UO:0000185	UO:0000008	Gliders	shallow Slocum glider	Glider deployments	20121114	20121125	87	meter	UO	Nemo 15
Integrated Marine Observing System	East Australian Current	GAZ	GAZ:00000352	marine environment	ENVO	ENVO:01000320	-33.5	degree	UO	UO:0000185	-29.5	degree	UO	UO:0000185	151	degree	UO	UO:0000185	154	degree	UO	UO:0000185	UO:0000008	Gliders	Seaglider 1kA	Glider deployments	20130531	20130614	174	meter	UO	Dory 5
Integrated Marine Observing System	East Australian Current	GAZ	GAZ:00000352	marine environment	ENVO	ENVO:01000320	-33.5	degree	UO	UO:0000185	-29.5	degree	UO	UO:0000185	151	degree	UO	UO:0000185	154	degree	UO	UO:0000185	UO:0000008	Gliders	shallow Slocum glider	Glider deployments	20130531	20130620	100	meter	UO	Nemo 16
Integrated Marine Observing System	East Australian Current	GAZ	GAZ:00000352	marine environment	ENVO	ENVO:01000320	-33.5	degree	UO	UO:0000185	-29.5	degree	UO	UO:0000185	151	degree	UO	UO:0000185	154	degree	UO	UO:0000185	UO:0000008	Gliders	shallow Slocum glider	Glider deployments	20131009	20131031	106	meter	UO	Nemo 17
Integrated Marine Observing System	East Australian Current	GAZ	GAZ:00000352	marine environment	ENVO	ENVO:01000320	-33.5	degree	UO	UO:0000185	-29.5	degree	UO	UO:0000185	151	degree	UO	UO:0000185	154	degree	UO	UO:0000185	UO:0000008	Gliders	shallow Slocum glider	Glider deployments	20131121	20131212	97	meter	UO	Nemo 18
Integrated Marine Observing System	East Australian Current	GAZ	GAZ:00000352	marine environment	ENVO	ENVO:01000320	-33.5	degree	UO	UO:0000185	-29.5	degree	UO	UO:0000185	151	degree	UO	UO:0000185	154	degree	UO	UO:0000185	UO:0000008	Gliders	shallow Slocum glider	Glider deployments	20140325	20140411	177	meter	UO	Nemo 19
Integrated Marine Observing System	East Australian Current	GAZ	GAZ:00000352	marine environment	ENVO	ENVO:01000320	-33.5	degree	UO	UO:0000185	-29.5	degree	UO	UO:0000185	151	degree	UO	UO:0000185	154	degree	UO	UO:0000185	UO:0000008	Gliders	shallow Slocum glider	Glider deployments	20140624	20140712	194	meter	UO	Nemo 20
Integrated Marine Observing System	East Australian Current	GAZ	GAZ:00000352	marine environment	ENVO	ENVO:01000320	-33.5	degree	UO	UO:0000185	-29.5	degree	UO	UO:0000185	151	degree	UO	UO:0000185	154	degree	UO	UO:0000185	UO:0000008	Gliders	shallow Slocum glider	Glider deployments	20140915	20141009	200	meter	UO	Nemo 21
Integrated Marine Observing System	East Australian Current	GAZ	GAZ:00000352	marine environment	ENVO	ENVO:01000320	-33.5	degree	UO	UO:0000185	-29.5	degree	UO	UO:0000185	151	degree	UO	UO:0000185	154	degree	UO	UO:0000185	UO:0000008	Gliders	shallow Slocum glider	Glider deployments	20150211	20150225	137	meter	UO	Nemo 22
Integrated Marine Observing System	East Australian Current	GAZ	GAZ:00000352	marine environment	ENVO	ENVO:01000320	-33.5	degree	UO	UO:0000185	-29.5	degree	UO	UO:0000185	151	degree	UO	UO:0000185	154	degree	UO	UO:0000185	UO:0000008	Gliders	shallow Slocum glider	Glider deployments	20150417	20150430	175	meter	UO	Nemo 23
Integrated Marine Observing System	East Australian Current	GAZ	GAZ:00000352	marine environment	ENVO	ENVO:01000320	-33.5	degree	UO	UO:0000185	-29.5	degree	UO	UO:0000185	151	degree	UO	UO:0000185	154	degree	UO	UO:0000185	UO:0000008	Gliders	shallow Slocum glider	Glider deployments	20150602	20150622	195	meter	UO	Nemo 24
Integrated Marine Observing System	East Australian Current	GAZ	GAZ:00000352	marine environment	ENVO	ENVO:01000320	-33.5	degree	UO	UO:0000185	-29.5	degree	UO	UO:0000185	151	degree	UO	UO:0000185	154	degree	UO	UO:0000185	UO:0000008	Gliders	shallow Slocum glider	Glider deployments	20151010	20151202	147	meter	UO	Nemo 25
