# Supplementary material for: Mean hydrography on the continental shelf from 26 repeat glider deployments along Southeastern Australia
Source: Sci Data. 2016 Aug 30;3:160070. doi: 10.1038/sdata.2016.70 (PMC5004588; doi:10.1038/sdata.2016.70)
Supplement: Supplementary file 1 [file sdata201670-isa1.zip › a_assay_Schaeffer.txt]

Sample Name	Protocol REF	Parameter Value[number of dives]	Protocol REF	Protocol REF	Assay Name	Raw Data File	Comment[Data Repository]	Comment[Data Record Accession]	Comment[Data Record URI]
Nemo 1	Measurements	182	Quality control and profile adjustments	Gridded mean	Nemo 1	Mean_hydrography_NSWshelf_gliders_2008-2015.nc	Australian Ocean Data Network	doi:10.4225/69/573bf404dca24	http://dx.doi.org/10.4225/69/573bf404dca24
Nemo 2	Measurements	400	Quality control and profile adjustments	Gridded mean	Nemo 2	Mean_hydrography_NSWshelf_gliders_2008-2015.nc	Australian Ocean Data Network	doi:10.4225/69/573bf404dca24	http://dx.doi.org/10.4225/69/573bf404dca24
Nemo 3	Measurements	47	Quality control and profile adjustments	Gridded mean	Nemo 3	Mean_hydrography_NSWshelf_gliders_2008-2015.nc	Australian Ocean Data Network	doi:10.4225/69/573bf404dca24	http://dx.doi.org/10.4225/69/573bf404dca24
Nemo 4	Measurements	715	Quality control and profile adjustments	Gridded mean	Nemo 4	Mean_hydrography_NSWshelf_gliders_2008-2015.nc	Australian Ocean Data Network	doi:10.4225/69/573bf404dca24	http://dx.doi.org/10.4225/69/573bf404dca24
Nemo 5	Measurements	71	Quality control and profile adjustments	Gridded mean	Nemo 5	Mean_hydrography_NSWshelf_gliders_2008-2015.nc	Australian Ocean Data Network	doi:10.4225/69/573bf404dca24	http://dx.doi.org/10.4225/69/573bf404dca24
Dory 2	Measurements	115	Quality control and profile adjustments	Gridded mean	Dory 2	Mean_hydrography_NSWshelf_gliders_2008-2015.nc	Australian Ocean Data Network	doi:10.4225/69/573bf404dca24	http://dx.doi.org/10.4225/69/573bf404dca24
Nemo 6	Measurements	737	Quality control and profile adjustments	Gridded mean	Nemo 6	Mean_hydrography_NSWshelf_gliders_2008-2015.nc	Australian Ocean Data Network	doi:10.4225/69/573bf404dca24	http://dx.doi.org/10.4225/69/573bf404dca24
Nemo 7	Measurements	2580	Quality control and profile adjustments	Gridded mean	Nemo 7	Mean_hydrography_NSWshelf_gliders_2008-2015.nc	Australian Ocean Data Network	doi:10.4225/69/573bf404dca24	http://dx.doi.org/10.4225/69/573bf404dca24
Nemo 8	Measurements	1584	Quality control and profile adjustments	Gridded mean	Nemo 8	Mean_hydrography_NSWshelf_gliders_2008-2015.nc	Australian Ocean Data Network	doi:10.4225/69/573bf404dca24	http://dx.doi.org/10.4225/69/573bf404dca24
Nemo 9	Measurements	1757	Quality control and profile adjustments	Gridded mean	Nemo 9	Mean_hydrography_NSWshelf_gliders_2008-2015.nc	Australian Ocean Data Network	doi:10.4225/69/573bf404dca24	http://dx.doi.org/10.4225/69/573bf404dca24
Nemo 10	Measurements	1752	Quality control and profile adjustments	Gridded mean	Nemo 10	Mean_hydrography_NSWshelf_gliders_2008-2015.nc	Australian Ocean Data Network	doi:10.4225/69/573bf404dca24	http://dx.doi.org/10.4225/69/573bf404dca24
Nemo 12	Measurements	2866	Quality control and profile adjustments	Gridded mean	Nemo 12	Mean_hydrography_NSWshelf_gliders_2008-2015.nc	Australian Ocean Data Network	doi:10.4225/69/573bf404dca24	http://dx.doi.org/10.4225/69/573bf404dca24
Nemo 13	Measurements	2135	Quality control and profile adjustments	Gridded mean	Nemo 13	Mean_hydrography_NSWshelf_gliders_2008-2015.nc	Australian Ocean Data Network	doi:10.4225/69/573bf404dca24	http://dx.doi.org/10.4225/69/573bf404dca24
Nemo 14	Measurements	1993	Quality control and profile adjustments	Gridded mean	Nemo 14	Mean_hydrography_NSWshelf_gliders_2008-2015.nc	Australian Ocean Data Network	doi:10.4225/69/573bf404dca24	http://dx.doi.org/10.4225/69/573bf404dca24
Nemo 15	Measurements	1259	Quality control and profile adjustments	Gridded mean	Nemo 15	Mean_hydrography_NSWshelf_gliders_2008-2015.nc	Australian Ocean Data Network	doi:10.4225/69/573bf404dca24	http://dx.doi.org/10.4225/69/573bf404dca24
Dory 5	Measurements	60	Quality control and profile adjustments	Gridded mean	Dory 5	Mean_hydrography_NSWshelf_gliders_2008-2015.nc	Australian Ocean Data Network	doi:10.4225/69/573bf404dca24	http://dx.doi.org/10.4225/69/573bf404dca24
Nemo 16	Measurements	1796	Quality control and profile adjustments	Gridded mean	Nemo 16	Mean_hydrography_NSWshelf_gliders_2008-2015.nc	Australian Ocean Data Network	doi:10.4225/69/573bf404dca24	http://dx.doi.org/10.4225/69/573bf404dca24
Nemo 17	Measurements	1868	Quality control and profile adjustments	Gridded mean	Nemo 17	Mean_hydrography_NSWshelf_gliders_2008-2015.nc	Australian Ocean Data Network	doi:10.4225/69/573bf404dca24	http://dx.doi.org/10.4225/69/573bf404dca24
Nemo 18	Measurements	2336	Quality control and profile adjustments	Gridded mean	Nemo 18	Mean_hydrography_NSWshelf_gliders_2008-2015.nc	Australian Ocean Data Network	doi:10.4225/69/573bf404dca24	http://dx.doi.org/10.4225/69/573bf404dca24
Nemo 19	Measurements	212	Quality control and profile adjustments	Gridded mean	Nemo 19	Mean_hydrography_NSWshelf_gliders_2008-2015.nc	Australian Ocean Data Network	doi:10.4225/69/573bf404dca24	http://dx.doi.org/10.4225/69/573bf404dca24
Nemo 20	Measurements	1010	Quality control and profile adjustments	Gridded mean	Nemo 20	Mean_hydrography_NSWshelf_gliders_2008-2015.nc	Australian Ocean Data Network	doi:10.4225/69/573bf404dca24	http://dx.doi.org/10.4225/69/573bf404dca24
Nemo 21	Measurements	1332	Quality control and profile adjustments	Gridded mean	Nemo 21	Mean_hydrography_NSWshelf_gliders_2008-2015.nc	Australian Ocean Data Network	doi:10.4225/69/573bf404dca24	http://dx.doi.org/10.4225/69/573bf404dca24
Nemo 22	Measurements	751	Quality control and profile adjustments	Gridded mean	Nemo 22	Mean_hydrography_NSWshelf_gliders_2008-2015.nc	Australian Ocean Data Network	doi:10.4225/69/573bf404dca24	http://dx.doi.org/10.4225/69/573bf404dca24
Nemo 23	Measurements	747	Quality control and profile adjustments	Gridded mean	Nemo 23	Mean_hydrography_NSWshelf_gliders_2008-2015.nc	Australian Ocean Data Network	doi:10.4225/69/573bf404dca24	http://dx.doi.org/10.4225/69/573bf404dca24
Nemo 24	Measurements	2241	Quality control and profile adjustments	Gridded mean	Nemo 24	Mean_hydrography_NSWshelf_gliders_2008-2015.nc	Australian Ocean Data Network	doi:10.4225/69/573bf404dca24	http://dx.doi.org/10.4225/69/573bf404dca24
Nemo 25	Measurements	2008	Quality control and profile adjustments	Gridded mean	Nemo 25	Mean_hydrography_NSWshelf_gliders_2008-2015.nc	Australian Ocean Data Network	doi:10.4225/69/573bf404dca24	http://dx.doi.org/10.4225/69/573bf404dca24
